# Supplementary material for: 3-Chloro­benzohydrazide
Source: Acta Crystallogr Sect E Struct Rep Online. 2010 Jul 31;66(Pt 8):o2169. doi: 10.1107/S1600536810029508 (PMC3007237; doi:10.1107/S1600536810029508)
Supplement: Supplementary file 2 [file e-66-o2169-Isup2.hkl]

#
# h,k,l, Fc-squared, Fo-squared, sigma(Fo-squared) and status flag
#
data_I
_shelx_title ' 3CBH in P2(1)/c'
_shelx_refln_list_code          4
_shelx_F_calc_maximum      108.05
_exptl_crystal_F_000       352.00
_reflns_d_resolution_high  0.7443
 
loop_
 _symmetry_equiv_pos_as_xyz
 'x, y, z'
 '-x, y+1/2, -z+1/2'
 '-x, -y, -z'
 'x, -y-1/2, z-1/2'
 
_cell_length_a    16.2005
_cell_length_b     3.8165
_cell_length_c    12.7646
_cell_angle_alpha  90.000
_cell_angle_beta  108.030
_cell_angle_gamma  90.000
 
_shelx_F_squared_multiplier     1.000
 
loop_
 _refln_index_h
 _refln_index_k
 _refln_index_l
 _refln_F_squared_calc
 _refln_F_squared_meas
 _refln_F_squared_sigma
 _refln_observed_status
   2   0   0       90.56       85.50      3.55 o
   3   0   0      754.29      765.28      9.92 o
   4   0   0      228.84      276.08      5.13 o
   5   0   0      215.57      219.28      5.07 o
   6   0   0     1712.57     1776.32     22.04 o
   7   0   0      510.32      457.32      9.43 o
   8   0   0      267.53      269.65     10.48 o
   9   0   0     1480.98     1485.59     24.65 o
  10   0   0      392.75      410.11     12.38 o
  11   0   0       48.87       45.51      5.62 o
  12   0   0      663.88      682.30     17.64 o
  13   0   0      693.70      680.82     18.36 o
  14   0   0      442.64      457.32     15.50 o
  15   0   0      369.02      367.73     14.62 o
  16   0   0      276.85      276.77     15.03 o
  17   0   0       20.14       33.79      8.43 o
  18   0   0       44.77       65.97     10.25 o
  19   0   0       14.74        2.63     11.64 o
  20   0   0       85.12      119.78     15.22 o
   1   1   0        1.45       -3.01      3.01 o
   2   1   0    11674.19    12652.24    121.90 o
   3   1   0     1241.43     1217.59     12.35 o
   4   1   0      751.07      750.72      7.49 o
   5   1   0     1375.18     1429.11     13.68 o
   6   1   0       87.31      104.62      2.84 o
   7   1   0      874.43      927.75      9.50 o
   8   1   0      480.34      508.91      6.93 o
   9   1   0        0.07       -0.26      1.91 o
  10   1   0       17.85       16.04      2.43 o
  11   1   0      657.08      670.21     11.81 o
  12   1   0     1117.92     1128.60     19.08 o
  13   1   0       35.99       38.59      4.37 o
  14   1   0      378.37      406.74     12.62 o
  15   1   0      102.78       99.61      6.92 o
  16   1   0        0.08       -3.28      3.92 o
  17   1   0       90.43       83.62      6.87 o
  18   1   0      159.11      196.53     17.40 o
  19   1   0        6.17       10.78      6.76 o
  20   1   0       79.03       83.21      9.49 o
   0   2   0      639.16      646.51     32.02 o
   1   2   0        0.18       -3.53      3.53 o
   2   2   0     2081.55     2253.29     51.27 o
   3   2   0      180.02      178.02      6.10 o
   4   2   0      529.55      562.86     10.35 o
   5   2   0       59.61       56.91      5.02 o
   6   2   0       91.27       93.58      4.03 o
   7   2   0      564.37      603.35     10.34 o
   8   2   0        0.66        2.04      2.98 o
   9   2   0      438.66      464.96     10.50 o
  10   2   0      140.82      136.86      5.01 o
  11   2   0        8.64       10.97      3.42 o
  12   2   0        0.00       -3.86      3.86 o
  13   2   0      216.53      233.14     11.63 o
  14   2   0        1.52       -1.17      4.69 o
  15   2   0      121.58      137.56      8.72 o
  16   2   0       72.16       69.53      7.51 o
  17   2   0        4.59       21.32      7.53 o
  18   2   0        0.29       -3.60      7.48 o
  19   2   0       32.61       36.85     15.94 o
   1   3   0       10.30        9.45      6.44 o
   2   3   0       13.48       14.91      4.57 o
   3   3   0       12.73       10.90      5.17 o
   4   3   0      110.19      113.29      7.99 o
   5   3   0      417.02      406.86     12.26 o
   6   3   0      146.95      145.35      7.93 o
   7   3   0      218.35      229.73     16.22 o
   8   3   0        2.41       -0.65      6.01 o
   9   3   0       27.24       21.42      7.75 o
  10   3   0      212.59      234.83     14.55 o
  11   3   0        7.58       14.25      8.11 o
  12   3   0       10.95       12.96     14.17 o
  13   3   0       18.49       16.45      9.63 o
  14   3   0       25.51        4.73      9.34 o
  15   3   0        0.90        0.82      9.03 o
  16   3   0        0.34       -3.06     11.38 o
   0   4   0       16.51       19.35     15.37 o
   1   4   0        1.59       -4.81      9.79 o
   2   4   0        6.65        2.96     22.03 o
   3   4   0        1.46        6.99      5.73 o
   4   4   0       30.96       23.76      9.95 o
   5   4   0        4.01       -2.62      7.86 o
   6   4   0        2.70       11.60     14.93 o
   7   4   0       74.14       70.89     16.96 o
   8   4   0       14.21       15.99      9.41 o
   9   4   0        7.35       29.30     10.95 o
  10   4   0       22.07        8.49     10.60 o
  11   4   0        0.01       -5.26     10.29 o
  12   4   0        0.85       -4.68     13.16 o
   1   5   0        2.76       18.77     15.29 o
   2   5   0       19.81        3.57     21.13 o
   3   5   0        0.55       -9.41     20.22 o
   4   5   0       14.74       25.63     24.00 o
 -20   1   1        1.59        4.87      6.63 o
 -19   1   1        0.52       -0.52      6.11 o
 -18   1   1       21.75       18.12      5.62 o
 -17   1   1        4.26        4.06      4.70 o
 -16   1   1        4.42       -0.20      4.19 o
 -15   1   1       63.94       70.36      6.94 o
 -14   1   1        0.40        1.48      3.68 o
 -13   1   1       96.54      107.84      5.99 o
 -12   1   1       69.46       63.03      4.83 o
 -11   1   1        3.23        3.91      2.43 o
 -10   1   1      227.82      252.31      5.91 o
  -9   1   1        0.00       -0.39      1.79 o
  -8   1   1      143.64      153.23      3.69 o
  -7   1   1     1174.70     1195.07     11.75 o
  -6   1   1       51.04       71.11      3.01 o
  -5   1   1      410.97      351.71      5.53 o
  -4   1   1       27.03       27.29      1.79 o
  -3   1   1       89.18      103.78      5.24 o
  -2   1   1     1547.86     1525.61     17.55 o
  -1   1   1     1431.54     1503.52     19.17 o
   0   1   1     5309.06     5356.85     75.41 o
   1   1   1     2867.44     2864.56     37.68 o
   2   1   1     2333.39     2384.91     21.11 o
   3   1   1      976.35      925.26      9.29 o
   4   1   1       42.22       52.64      2.89 o
   5   1   1      149.87      145.77      2.91 o
   6   1   1       44.34       56.63      3.02 o
   7   1   1      170.10      178.40      3.64 o
   8   1   1       14.03       11.10      2.02 o
   9   1   1      271.46      274.64      5.96 o
  10   1   1      141.24      137.32      4.92 o
  11   1   1        1.91        1.04      2.39 o
  12   1   1      308.78      307.63      8.33 o
  13   1   1       83.25       84.34      5.45 o
  14   1   1       78.07       74.74      5.45 o
  15   1   1        5.40        5.32      3.92 o
  16   1   1       56.41       50.39      5.94 o
  17   1   1       25.55       23.92      5.47 o
  18   1   1        3.13        4.65      5.71 o
  19   1   1       49.18       53.63      8.28 o
 -19   2   1       22.79       17.40      9.52 o
 -18   2   1        0.56        3.67      7.76 o
 -17   2   1       69.21       84.76     10.65 o
 -16   2   1       22.56       30.32      6.58 o
 -15   2   1       21.92       23.02      6.26 o
 -14   2   1       19.00        9.28      4.97 o
 -13   2   1        2.08        1.64      4.38 o
 -12   2   1      157.91      150.40     10.52 o
 -11   2   1      180.78      205.56     13.71 o
 -10   2   1      455.92      463.93     12.81 o
  -9   2   1      434.05      421.55      9.96 o
  -8   2   1       24.13       31.69      3.42 o
  -7   2   1       99.39       95.78      4.28 o
  -6   2   1        2.11        5.46      3.36 o
  -5   2   1      259.22      260.00      7.06 o
  -4   2   1      113.70      115.43      5.08 o
  -3   2   1       87.45       86.82      5.20 o
  -2   2   1       26.78       39.63      4.91 o
  -1   2   1      826.45      820.85     19.10 o
   0   2   1       74.85       81.69      9.17 o
   1   2   1      736.99      712.83     17.63 o
   2   2   1     1171.63     1206.65     31.44 o
   3   2   1       70.35       75.21      4.26 o
   4   2   1      815.33      836.14     12.35 o
   5   2   1     1004.35      985.28     13.94 o
   6   2   1       30.92       32.40      3.36 o
   7   2   1      634.21      620.47     10.58 o
   8   2   1       20.18       23.84      3.48 o
   9   2   1       55.91       60.49      4.65 o
  10   2   1      349.77      352.57      7.91 o
  11   2   1       20.23       15.13      3.49 o
  12   2   1        0.03        1.44      4.18 o
  13   2   1       78.19       78.15      6.69 o
  14   2   1        9.26        9.37      5.06 o
  15   2   1       93.38       89.63      7.74 o
  16   2   1       17.51       11.14      6.63 o
  17   2   1       16.73       12.90      7.62 o
  18   2   1       18.67        8.71      8.30 o
 -17   3   1       11.40       11.55     14.65 o
 -16   3   1        1.07        2.20     12.78 o
 -15   3   1       15.77       23.15     10.96 o
 -14   3   1        3.35       11.67      9.10 o
 -13   3   1       54.71       80.06     12.01 o
 -12   3   1       91.14       99.92     18.61 o
 -11   3   1       64.27       48.04      9.72 o
 -10   3   1       95.67      103.60     22.25 o
  -9   3   1       23.52       31.68      7.85 o
  -8   3   1      109.05      126.33     10.04 o
  -7   3   1      134.51      151.70     11.46 o
  -6   3   1      150.88      154.84      6.92 o
  -5   3   1      148.37      164.55      8.34 o
  -4   3   1        2.03       -0.17      3.86 o
  -3   3   1       57.83       64.44      4.82 o
  -2   3   1        0.64       -0.46      4.78 o
  -1   3   1        5.84       10.14      4.50 o
   0   3   1        8.86        6.29      3.54 o
   1   3   1      134.43      137.07      5.50 o
   2   3   1       13.74       13.15      2.96 o
   3   3   1      465.05      450.53     10.58 o
   4   3   1      428.13      418.62     10.86 o
   5   3   1       52.28       52.01      5.74 o
   6   3   1       30.32       31.32      5.39 o
   7   3   1      241.04      250.89     15.57 o
   8   3   1      201.39      207.98     16.31 o
   9   3   1       40.08       23.56      8.05 o
  10   3   1        0.78        4.54      9.75 o
  11   3   1       42.81       36.32     11.51 o
  12   3   1        7.55       12.48      8.76 o
  13   3   1       17.18       13.95      9.57 o
  14   3   1        2.54        2.19     19.03 o
  15   3   1        3.72        0.39     11.03 o
  16   3   1        8.24        8.93     19.89 o
 -13   4   1        0.33        1.48     12.79 o
 -12   4   1       15.46       25.81     12.77 o
 -11   4   1       14.60       21.67     12.14 o
 -10   4   1        0.76       -3.45      9.83 o
  -9   4   1       21.25       26.22     10.68 o
  -8   4   1      192.56      182.50     15.66 o
  -7   4   1       23.26       24.59      8.46 o
  -6   4   1       29.97       49.26     20.47 o
  -5   4   1        0.17       -9.66     12.00 o
  -4   4   1       29.88       23.94      9.54 o
  -3   4   1       37.51       39.08      9.51 o
  -2   4   1       27.27       40.68     12.93 o
  -1   4   1       25.94       15.06     11.50 o
   0   4   1       71.27       64.03     14.52 o
   1   4   1       28.70       44.08     13.57 o
   2   4   1        9.35       -2.26     10.20 o
   3   4   1        6.44       -5.64      5.64 o
   4   4   1        4.74        4.79      6.72 o
   5   4   1       98.72       87.97      9.87 o
   6   4   1      251.42      235.80     27.02 o
   7   4   1        2.19        4.29      8.25 o
   8   4   1        2.09       -0.37     10.19 o
   9   4   1       11.29       12.91     10.13 o
  10   4   1        2.47       11.21     11.00 o
  11   4   1       21.09        9.13     13.16 o
  12   4   1       20.83       29.41     15.69 o
  -4   5   1        1.79      -17.96     17.96 o
  -3   5   1        2.56       38.31     22.26 o
  -2   5   1        3.35       14.75     21.04 o
  -1   5   1        0.77      -11.42     19.46 o
   0   5   1       33.43       17.65     15.65 o
   1   5   1        1.01       -0.82     13.02 o
   2   5   1        8.84       18.07     15.39 o
   3   5   1        7.15        6.76     20.60 o
   4   5   1        5.38        4.47     20.56 o
 -21   0   2        0.35       -3.52      9.97 o
 -20   0   2      210.19      193.01     17.24 o
 -19   0   2      111.06      101.22     18.46 o
 -18   0   2       26.46       30.33      8.49 o
 -17   0   2      125.46      113.25     10.97 o
 -16   0   2        0.24       -4.18      5.46 o
 -15   0   2      224.32      208.80     18.16 o
 -14   0   2      162.54      155.75      9.84 o
 -13   0   2      219.60      195.75     12.39 o
 -12   0   2      979.63      919.36     21.05 o
 -11   0   2       49.55       34.12      5.09 o
 -10   0   2      858.73      787.62     19.58 o
  -9   0   2      115.01      144.39     12.37 o
  -8   0   2     5753.58     5754.25     74.88 o
  -7   0   2       70.39       67.32      4.00 o
  -6   0   2     2717.97     2774.74     31.92 o
  -5   0   2      475.91      417.93      6.80 o
  -4   0   2     9291.53     8549.99     83.80 o
  -3   0   2     2427.91     2212.64     24.60 o
  -2   0   2     4820.04     4442.30     50.89 o
  -1   0   2      451.79      404.46      6.19 o
   0   0   2     4088.23     4169.67     47.90 o
   1   0   2     1241.05     1187.33     15.19 o
   2   0   2       72.09       69.24      2.67 o
   3   0   2     4498.67     4523.50     45.79 o
   4   0   2       16.42       14.90      2.38 o
   5   0   2     2963.23     2809.42     32.68 o
   6   0   2     1560.94     1555.65     24.18 o
   7   0   2      147.30      123.80      8.27 o
   8   0   2      154.46      147.71      8.31 o
   9   0   2       62.77       65.90      6.05 o
  10   0   2      432.64      393.16     12.80 o
  11   0   2      877.52      836.43     20.29 o
  12   0   2     2942.29     2828.46     48.53 o
  13   0   2      241.85      253.77      9.34 o
  14   0   2        7.50       15.83      6.31 o
  15   0   2        8.52        5.73      6.84 o
  16   0   2        0.64        4.81      6.84 o
  17   0   2        6.97        9.02      8.19 o
  18   0   2       68.65       71.53     13.10 o
  19   0   2       20.41       27.55     11.71 o
 -20   1   2       18.21       17.44      7.36 o
 -19   1   2        2.15        3.45      6.90 o
 -18   1   2       21.17       14.01      5.30 o
 -17   1   2       39.12       32.33      5.57 o
 -16   1   2       58.55       61.01      6.53 o
 -15   1   2      437.29      449.27     11.60 o
 -14   1   2       90.09       95.74      6.13 o
 -13   1   2      180.04      158.34      6.44 o
 -12   1   2       14.76        6.78      2.80 o
 -11   1   2       33.70       36.09      3.04 o
 -10   1   2       10.20        8.85      2.56 o
  -9   1   2      318.34      303.10      5.54 o
  -8   1   2     1260.56     1157.42     11.82 o
  -7   1   2      197.09      157.56      3.45 o
  -6   1   2     3199.82     3095.61     29.52 o
  -5   1   2      887.67      868.15     10.58 o
  -4   1   2      428.06      468.81      6.04 o
  -3   1   2      868.49      886.69     11.98 o
  -2   1   2     7804.24     8043.50     84.00 o
  -1   1   2        2.29        0.76      1.56 o
   0   1   2     7577.41     7412.59     83.91 o
   1   1   2       14.62       12.19      1.41 o
   2   1   2       15.62       28.65      1.58 o
   3   1   2      508.95      498.02      5.36 o
   4   1   2     1191.82     1201.71     10.32 o
   5   1   2      620.97      624.35      6.91 o
   6   1   2        4.81        6.17      1.59 o
   7   1   2      920.16      904.07      9.38 o
   8   1   2     1114.51     1063.94     11.59 o
   9   1   2      372.71      344.32      8.46 o
  10   1   2     1413.10     1357.59     16.29 o
  11   1   2      243.14      223.83      6.46 o
  12   1   2        4.51        3.57      3.24 o
  13   1   2      144.87      152.10      6.55 o
  14   1   2      258.21      263.17      9.49 o
  15   1   2       34.26       33.55      5.52 o
  16   1   2       34.51       27.06      5.59 o
  17   1   2       82.26       81.05     10.00 o
  18   1   2        9.48       13.96      6.88 o
  19   1   2       38.38       48.95      8.64 o
 -19   2   2        9.72       11.14     12.42 o
 -18   2   2       50.59       55.38     10.60 o
 -17   2   2      157.21      154.14     10.49 o
 -16   2   2        3.50        1.21      5.66 o
 -15   2   2        3.53        4.79      5.30 o
 -14   2   2       22.03       42.16      6.38 o
 -13   2   2       49.22       54.34      6.43 o
 -12   2   2       73.20       69.00      8.94 o
 -11   2   2       59.37       59.42      5.54 o
 -10   2   2      666.43      648.06     16.09 o
  -9   2   2        9.17        4.49      3.57 o
  -8   2   2      111.28      114.72      4.91 o
  -7   2   2      213.93      236.60      6.18 o
  -6   2   2        3.69        7.46      2.76 o
  -5   2   2       17.84       17.93      2.69 o
  -4   2   2     1125.78     1176.06     18.60 o
  -3   2   2      391.76      378.65      8.57 o
  -2   2   2       69.60       70.14      3.79 o
  -1   2   2      997.80      996.61     32.16 o
   0   2   2       30.89       34.15      7.94 o
   1   2   2      261.84      270.98     14.61 o
   2   2   2      116.37      121.46      5.42 o
   3   2   2      541.66      493.01      8.35 o
   4   2   2       98.51      100.34      3.74 o
   5   2   2     1228.25     1224.95     14.91 o
   6   2   2       37.98       32.10      3.20 o
   7   2   2      185.30      180.48      5.89 o
   8   2   2       46.72       45.29      4.52 o
   9   2   2      135.85      128.19      6.23 o
  10   2   2      336.32      352.50      8.64 o
  11   2   2        4.94        5.66      4.78 o
  12   2   2      147.58      150.15      7.95 o
  13   2   2       63.06       72.02      6.67 o
  14   2   2      150.08      150.36      8.70 o
  15   2   2        0.00       -1.08      5.94 o
  16   2   2       36.71       49.28      8.92 o
  17   2   2        5.58       13.01      7.99 o
  18   2   2       23.00       38.32     14.71 o
 -17   3   2       44.21       38.53     15.16 o
 -16   3   2        0.05       12.70     10.37 o
 -15   3   2       70.15       53.96     11.90 o
 -14   3   2        0.94        3.98      9.08 o
 -13   3   2        6.76       -1.22      9.61 o
 -12   3   2       65.07       62.74     10.73 o
 -11   3   2       50.88       56.09     10.41 o
 -10   3   2       20.71       14.52      7.43 o
  -9   3   2       69.57       75.99     15.44 o
  -8   3   2        2.55       -0.29      5.40 o
  -7   3   2       42.34       40.15      5.85 o
  -6   3   2        2.27       -1.80      4.77 o
  -5   3   2       71.16       74.74      6.49 o
  -4   3   2        9.48        4.28      4.09 o
  -3   3   2       99.79      100.33      5.67 o
  -2   3   2      155.81      159.97      8.33 o
  -1   3   2        2.43        3.99      8.01 o
   0   3   2       12.86       -3.92      6.54 o
   1   3   2      444.14      430.82     16.63 o
   2   3   2      265.82      256.33      9.53 o
   3   3   2        0.11       -2.59      2.86 o
   4   3   2       94.50       89.61      8.28 o
   5   3   2       12.56       17.89      4.58 o
   6   3   2       69.73       61.55      6.69 o
   7   3   2      207.91      216.54     12.92 o
   8   3   2       26.99       34.77      7.89 o
   9   3   2        9.10        9.81      7.56 o
  10   3   2       10.97        2.87      7.50 o
  11   3   2       43.49       48.45     10.32 o
  12   3   2        6.42       -4.50      8.33 o
  13   3   2        0.12       -2.52      8.86 o
  14   3   2        0.61        7.59     14.52 o
  15   3   2       31.27       41.44     22.08 o
 -13   4   2        3.14       -6.01     12.07 o
 -12   4   2        5.15       -7.73     10.96 o
 -11   4   2        0.07        8.66     10.72 o
 -10   4   2       19.86       23.83     11.20 o
  -9   4   2       26.12       21.91     18.66 o
  -8   4   2        0.41       -6.36      7.73 o
  -7   4   2        0.01        1.45      6.63 o
  -6   4   2        1.02        9.30     15.92 o
  -5   4   2       17.07       22.81      9.72 o
  -4   4   2       22.55       27.28      8.98 o
  -3   4   2        4.57        0.80      6.73 o
  -2   4   2       19.06       22.81      6.78 o
  -1   4   2       56.85       56.72     31.13 o
   0   4   2       23.53       28.51     12.15 o
   1   4   2        0.91       10.90     10.89 o
   2   4   2       24.07       11.86      6.64 o
   3   4   2      115.17       94.24      7.35 o
   4   4   2        6.62        7.33      5.10 o
   5   4   2       25.07       34.49      9.09 o
   6   4   2       51.63       64.22     10.94 o
   7   4   2        0.13       -8.18      8.18 o
   8   4   2        3.49        8.12      9.64 o
   9   4   2       26.58       17.50     10.76 o
  10   4   2        0.00        6.27     18.66 o
  11   4   2        9.98       10.23     12.44 o
  -4   5   2       11.91       30.69     23.23 o
  -3   5   2        6.43       25.38     22.64 o
  -2   5   2       15.63      -16.56     17.68 o
  -1   5   2        1.51      -16.70     16.70 o
   0   5   2        0.51       -8.80     20.02 o
   1   5   2        0.53      -17.95     17.95 o
   2   5   2        0.08        2.92     14.43 o
   3   5   2        0.00       -7.90     12.86 o
 -21   1   3        0.46       -5.33      6.77 o
 -20   1   3       20.50       26.30      7.38 o
 -19   1   3       16.24       14.81      6.37 o
 -18   1   3       19.40       16.45      5.50 o
 -17   1   3      123.03      133.79      7.69 o
 -16   1   3        0.86        2.47      4.32 o
 -15   1   3       19.14       18.90      4.50 o
 -14   1   3       67.65       49.64      6.40 o
 -13   1   3       17.14       15.42      3.27 o
 -12   1   3        8.32        8.66      3.14 o
 -11   1   3      213.14      204.66      5.49 o
 -10   1   3      240.19      229.97      5.57 o
  -9   1   3       36.95       43.90      2.68 o
  -8   1   3      356.99      380.96      6.14 o
  -7   1   3      341.21      344.23      5.25 o
  -6   1   3      328.00      318.36      5.68 o
  -5   1   3      102.43       95.05      4.01 o
  -4   1   3       97.27      111.82      4.54 o
  -3   1   3     1124.54     1086.89     12.43 o
  -2   1   3       18.73       24.26      1.73 o
  -1   1   3     1945.90     1839.23     20.69 o
   0   1   3        4.51        0.53      1.95 o
   1   1   3       60.49       56.28      2.04 o
   2   1   3       68.53       86.58      2.44 o
   3   1   3      157.29      158.01      3.04 o
   4   1   3      585.76      639.46      7.20 o
   5   1   3      151.83      160.48      3.62 o
   6   1   3       49.78       65.14      3.06 o
   7   1   3      162.76      156.65      4.05 o
   8   1   3        0.02        0.10      1.73 o
   9   1   3        5.28        5.65      2.28 o
  10   1   3       41.74       40.27      4.34 o
  11   1   3      289.18      282.64      7.90 o
  12   1   3        3.78        6.44      3.44 o
  13   1   3      437.37      416.26     11.90 o
  14   1   3       75.05       84.99      6.95 o
  15   1   3        1.87        5.45      4.79 o
  16   1   3        6.54        9.34      5.43 o
  17   1   3        2.29       -2.81      6.49 o
  18   1   3       15.71       14.51      8.65 o
 -19   2   3       36.27       23.34      8.59 o
 -18   2   3       19.49       17.11      7.56 o
 -17   2   3       21.44       16.13      6.95 o
 -16   2   3        8.41        0.38      5.63 o
 -15   2   3       82.09       79.62     11.80 o
 -14   2   3        8.68        9.37      6.43 o
 -13   2   3       38.70       39.48      5.84 o
 -12   2   3      191.46      202.09      9.13 o
 -11   2   3       45.88       47.69      4.39 o
 -10   2   3        6.00        0.75      2.55 o
  -9   2   3        0.50       -2.81      3.22 o
  -8   2   3       43.24       44.70      3.79 o
  -7   2   3       97.98      105.87      4.44 o
  -6   2   3        7.30        5.67      2.33 o
  -5   2   3     1115.87     1120.31     18.68 o
  -4   2   3       21.84       21.19      3.11 o
  -3   2   3      398.38      391.04      7.53 o
  -2   2   3        3.23       -1.99      2.55 o
  -1   2   3        0.10       -0.64      2.35 o
   0   2   3       53.39       60.52      3.52 o
   1   2   3     2394.31     2336.65     29.72 o
   2   2   3      656.15      685.12      9.95 o
   3   2   3       61.75       61.69      3.99 o
   4   2   3        5.96        8.20      2.07 o
   5   2   3       28.17       28.98      2.81 o
   6   2   3       23.75       27.66      3.29 o
   7   2   3       26.46       22.44      3.40 o
   8   2   3       29.45       36.66      4.27 o
   9   2   3        1.78       -0.62      3.73 o
  10   2   3       41.59       48.20      4.21 o
  11   2   3      313.29      298.70     10.06 o
  12   2   3        0.67       -4.32      4.32 o
  13   2   3      128.77      137.29      8.24 o
  14   2   3        0.05        6.06      5.92 o
  15   2   3      118.19      117.39      9.85 o
  16   2   3       95.78       94.07     10.38 o
  17   2   3       25.10       22.99     13.72 o
 -17   3   3       31.71       29.38     14.74 o
 -16   3   3       50.61       67.35     12.94 o
 -15   3   3        7.86       -2.16      9.57 o
 -14   3   3       33.02       28.38     10.00 o
 -13   3   3        3.21       12.69      8.71 o
 -12   3   3        2.67        2.54      7.59 o
 -11   3   3       14.15       18.12      8.21 o
 -10   3   3       83.65       86.43      9.94 o
  -9   3   3       96.53       99.65      9.60 o
  -8   3   3      113.45      128.41      9.56 o
  -7   3   3      206.52      194.07     10.12 o
  -6   3   3      121.96      120.77      9.07 o
  -5   3   3        0.97       -2.38      4.09 o
  -4   3   3       21.06       16.28      4.66 o
  -3   3   3      123.30      129.15      8.27 o
  -2   3   3       31.48       37.00      5.50 o
  -1   3   3      571.22      545.67     13.86 o
   0   3   3      168.82      157.03      8.54 o
   1   3   3       78.74       78.71      9.26 o
   2   3   3       14.87        7.91      5.14 o
   3   3   3      275.23      272.22      9.49 o
   4   3   3      127.73      126.98      7.23 o
   5   3   3       44.40       42.47      5.65 o
   6   3   3       79.09       93.91      9.40 o
   7   3   3       25.01       32.25      7.74 o
   8   3   3        3.61        4.88      6.75 o
   9   3   3       89.00       88.72     10.87 o
  10   3   3        1.50        0.03      7.66 o
  11   3   3        0.04        0.37      8.07 o
  12   3   3       30.36       28.53     10.45 o
  13   3   3       63.71       63.75     12.18 o
  14   3   3       24.20       45.17     21.37 o
  15   3   3       89.95       90.45     26.29 o
 -13   4   3       11.42        8.84     13.31 o
 -12   4   3       27.93        0.86     11.44 o
 -11   4   3        8.99       28.45     12.75 o
 -10   4   3       23.99       13.83     10.71 o
  -9   4   3        5.89       -6.83      8.40 o
  -8   4   3      119.16      137.84     13.67 o
  -7   4   3       10.82       13.02      8.25 o
  -6   4   3       21.17       27.76     17.43 o
  -5   4   3       43.75       54.75     21.51 o
  -4   4   3        0.02       -1.52      8.31 o
  -3   4   3       55.21       49.83     10.43 o
  -2   4   3       46.24       32.38      6.69 o
  -1   4   3       12.56       11.12      7.30 o
   0   4   3       26.21       23.60      6.07 o
   1   4   3       25.03       22.20      4.65 o
   2   4   3       15.81       27.28      4.85 o
   3   4   3      103.33       90.95      7.96 o
   4   4   3      189.35      169.96     12.49 o
   5   4   3       26.88       22.89      8.39 o
   6   4   3       18.66       14.60      9.52 o
   7   4   3        2.71       -0.11      7.74 o
   8   4   3       15.14       12.24     10.79 o
   9   4   3       13.43       -1.77     13.16 o
  10   4   3       12.70       24.00     12.67 o
  11   4   3       20.83       21.80     13.61 o
  -4   5   3        4.92       32.27     24.00 o
  -3   5   3        6.10      -16.25     17.93 o
  -2   5   3        6.53        9.26     20.83 o
  -1   5   3        1.43      -17.49     17.49 o
   0   5   3        9.81        6.62      9.81 o
   1   5   3        1.22        6.98      9.79 o
 -21   0   4       47.93       54.21     12.93 o
 -20   0   4       46.00       74.35     12.91 o
 -19   0   4        9.00        9.83      8.10 o
 -18   0   4       39.83       27.61      8.30 o
 -17   0   4       18.78       39.02      8.73 o
 -16   0   4      447.14      390.90     15.40 o
 -15   0   4      390.59      376.82     14.59 o
 -14   0   4      254.76      262.25     11.88 o
 -13   0   4       27.61       38.74      5.80 o
 -12   0   4      212.50      200.71      9.61 o
 -11   0   4      115.66      138.00     18.70 o
 -10   0   4      163.26      143.82      7.62 o
  -9   0   4      183.65      213.43      9.04 o
  -8   0   4     2605.12     2582.34     33.84 o
  -7   0   4      499.97      512.35     22.69 o
  -6   0   4       81.02       66.46      4.82 o
  -5   0   4     2190.19     2306.61     29.32 o
  -4   0   4       89.21       80.63      3.71 o
  -3   0   4     1974.67     1850.13     23.66 o
  -2   0   4     2940.92     2977.63     36.09 o
  -1   0   4     1038.81     1117.00     16.93 o
   0   0   4     3568.37     3408.15     45.00 o
   1   0   4        3.30        1.96      2.41 o
   2   0   4     4065.37     3945.04     45.79 o
   3   0   4      193.32      203.08      8.07 o
   4   0   4     3901.47     4110.24     55.24 o
   5   0   4     1154.03     1281.88     23.83 o
   6   0   4     1563.24     1645.65     27.07 o
   7   0   4      117.50      137.17      9.31 o
   8   0   4     1756.44     1654.75     30.93 o
   9   0   4       88.37       88.83      7.18 o
  10   0   4      461.18      454.03     14.60 o
  11   0   4      134.18      127.44      9.21 o
  12   0   4       24.00       27.44      6.51 o
  13   0   4       28.98       42.52      7.91 o
  14   0   4       22.73       20.18      7.97 o
  15   0   4      304.11      295.35     18.67 o
  16   0   4       39.49       16.59     15.99 o
  17   0   4      207.07      192.30     17.22 o
  18   0   4       66.73       52.44     12.37 o
 -21   1   4        0.03       -6.10      6.64 o
 -20   1   4       11.95        9.98      6.99 o
 -19   1   4       74.91       82.53      8.30 o
 -18   1   4      104.32      115.55     11.39 o
 -17   1   4      152.54      168.02      8.25 o
 -16   1   4       36.46       29.98      6.21 o
 -15   1   4       56.59       64.30      6.98 o
 -14   1   4      161.24      141.16      6.84 o
 -13   1   4       11.76       23.53      3.79 o
 -12   1   4      820.62      787.81     12.63 o
 -11   1   4        4.78        4.42      2.51 o
 -10   1   4     1264.97     1238.43     15.59 o
  -9   1   4      137.61      175.45      8.43 o
  -8   1   4      279.08      312.92      5.60 o
  -7   1   4        1.59        5.70      2.56 o
  -6   1   4      296.50      355.53     10.47 o
  -5   1   4      160.29      161.49      4.20 o
  -4   1   4      998.14      989.64     14.32 o
  -3   1   4     1974.26     1930.07     22.75 o
  -2   1   4      836.08      817.79     10.35 o
  -1   1   4      104.51       87.65      5.12 o
   0   1   4      938.24      983.36     16.60 o
   1   1   4      233.82      279.59      8.12 o
   2   1   4      188.72      204.40      3.75 o
   3   1   4     1821.33     1780.08     18.34 o
   4   1   4     1037.60     1045.46     11.64 o
   5   1   4      676.09      660.03      7.96 o
   6   1   4     1053.35     1025.32     13.50 o
   7   1   4       76.91       95.54      5.64 o
   8   1   4       41.10       42.03      2.88 o
   9   1   4        0.04       18.39      2.70 o
  10   1   4      459.48      462.94      9.93 o
  11   1   4       23.17       26.31      3.92 o
  12   1   4      299.30      291.31      9.77 o
  13   1   4       25.80       27.30      5.07 o
  14   1   4       44.66       46.27      6.10 o
  15   1   4      135.66      149.64      8.52 o
  16   1   4        9.79        9.74      6.44 o
  17   1   4       30.93       40.73      8.08 o
  18   1   4       25.25       20.56      7.76 o
 -20   2   4       54.84       49.33     16.19 o
 -19   2   4        1.57        1.38      7.56 o
 -18   2   4        0.09       -6.29      6.29 o
 -17   2   4       59.06       59.11      8.19 o
 -16   2   4        0.77        7.52      6.38 o
 -15   2   4       56.02       60.42     10.16 o
 -14   2   4      170.98      165.70     16.69 o
 -13   2   4       31.11       30.69      6.29 o
 -12   2   4       25.21       29.73      5.73 o
 -11   2   4        1.34       22.47      4.04 o
 -10   2   4       26.47       30.31      3.61 o
  -9   2   4        6.97        9.94      2.81 o
  -8   2   4        0.37       -0.68      3.11 o
  -7   2   4      838.29      832.39     13.34 o
  -6   2   4      314.37      321.94      7.18 o
  -5   2   4      926.72      930.27     15.16 o
  -4   2   4      472.58      523.08     10.65 o
  -3   2   4        8.97        6.47      2.83 o
  -2   2   4       12.73       15.58      3.56 o
  -1   2   4       87.14       84.61      5.13 o
   0   2   4      171.20      178.40      7.33 o
   1   2   4      323.78      320.58      7.31 o
   2   2   4      866.00      898.31     13.73 o
   3   2   4        0.21        5.98      2.28 o
   4   2   4       50.60       48.30      4.43 o
   5   2   4        0.63        2.53      2.59 o
   6   2   4       15.76       12.52      2.88 o
   7   2   4       65.39       69.63      4.51 o
   8   2   4      564.55      535.60     11.69 o
   9   2   4       16.74       12.42      3.90 o
  10   2   4       96.24       90.61      6.19 o
  11   2   4       73.06       85.90      6.53 o
  12   2   4        0.74        0.69      4.60 o
  13   2   4       32.73       43.08      7.02 o
  14   2   4        1.21        9.95      6.54 o
  15   2   4       28.91       49.40      8.93 o
  16   2   4        3.18        3.67      8.66 o
 -17   3   4        4.94        9.65     11.61 o
 -16   3   4        0.63        1.81      9.81 o
 -15   3   4       10.87       12.21      9.90 o
 -14   3   4        1.89       -2.66      8.64 o
 -13   3   4       25.05       21.65      9.33 o
 -12   3   4       85.14       77.08     10.83 o
 -11   3   4       12.79       27.18     12.36 o
 -10   3   4       12.21       15.84      7.26 o
  -9   3   4       10.39       11.65      6.50 o
  -8   3   4       23.74       12.88      6.17 o
  -7   3   4       18.39       16.13      5.14 o
  -6   3   4        1.15       -1.97      5.81 o
  -5   3   4      226.16      234.78     10.78 o
  -4   3   4        0.22        1.48      7.86 o
  -3   3   4      149.62      157.86      9.68 o
  -2   3   4        2.05       -2.54      4.86 o
  -1   3   4       50.58       57.86      9.81 o
   0   3   4      132.35      129.32      9.39 o
   1   3   4      217.75      218.53      7.68 o
   2   3   4        5.31        5.58      4.19 o
   3   3   4        6.82       -1.84      4.18 o
   4   3   4        6.67        2.16      4.44 o
   5   3   4      131.39      115.12      8.00 o
   6   3   4        6.96       10.77      6.09 o
   7   3   4       95.20       75.50     10.11 o
   8   3   4        2.25       11.66      7.65 o
   9   3   4       45.95       36.18      9.49 o
  10   3   4       59.87       50.41     11.31 o
  11   3   4        0.13        8.50      9.06 o
  12   3   4        4.38       15.39      9.66 o
  13   3   4      105.10      104.15     26.01 o
  14   3   4        1.66       -5.01     18.70 o
 -13   4   4        0.76       23.22     13.45 o
 -12   4   4        0.67        1.36     11.74 o
 -11   4   4        4.90        1.24     11.30 o
 -10   4   4        0.14       -2.28      9.58 o
  -9   4   4       10.32       20.33     10.26 o
  -8   4   4        1.13       -2.40     12.38 o
  -7   4   4       56.77       68.78      9.95 o
  -6   4   4      116.26      137.34     28.18 o
  -5   4   4       59.66       35.81     20.77 o
  -4   4   4        3.54       -3.79     16.00 o
  -3   4   4        0.57       -0.59      8.43 o
  -2   4   4        0.43       -0.77      6.26 o
  -1   4   4       18.79        6.05      6.24 o
   0   4   4        0.29        1.78      4.50 o
   1   4   4        0.52        3.49      4.60 o
   2   4   4        4.23        5.82      5.50 o
   3   4   4       18.81       10.98      6.66 o
   4   4   4        1.58        8.86      6.58 o
   5   4   4       32.18       24.03      7.62 o
   6   4   4        0.27        9.38      8.27 o
   7   4   4        1.87        4.03      8.68 o
   8   4   4        0.55        5.67      8.96 o
   9   4   4        5.57       11.52     10.04 o
  10   4   4        1.55       -3.31     11.97 o
 -21   1   5        0.20       -3.82      6.91 o
 -20   1   5        6.50        3.55      6.56 o
 -19   1   5        0.09        1.20      5.86 o
 -18   1   5        0.27       -5.35      5.35 o
 -17   1   5        0.24       -0.16      4.70 o
 -16   1   5       67.52       52.10      6.08 o
 -15   1   5        5.45       16.12      4.73 o
 -14   1   5       42.54       44.00      5.29 o
 -13   1   5       15.07       12.21      3.77 o
 -12   1   5       15.23       15.76      3.24 o
 -11   1   5      247.23      239.46      6.62 o
 -10   1   5        0.32       -1.34      2.19 o
  -9   1   5        2.36       30.39      2.79 o
  -8   1   5       16.89       21.22      2.75 o
  -7   1   5      563.15      536.82      7.50 o
  -6   1   5       44.81       49.69      2.50 o
  -5   1   5      451.93      486.39      6.78 o
  -4   1   5      542.92      603.29      8.02 o
  -3   1   5       25.37       23.37      1.93 o
  -2   1   5      674.53      706.05      9.83 o
  -1   1   5       14.45        6.88      1.77 o
   0   1   5      127.25      154.25      4.18 o
   1   1   5      496.26      536.29      7.79 o
   2   1   5      118.09      126.08      3.70 o
   3   1   5       40.76       81.00      4.56 o
   4   1   5       23.00       31.45      2.38 o
   5   1   5      598.65      631.14      9.03 o
   6   1   5       12.45       12.53      2.48 o
   7   1   5        4.21        9.30      2.67 o
   8   1   5      125.38      125.21      6.97 o
   9   1   5       51.19       54.93      5.02 o
  10   1   5        5.56       10.15      4.17 o
  11   1   5      172.17      176.36      7.94 o
  12   1   5        7.06       14.16      4.73 o
  13   1   5        0.09        0.56      4.53 o
  14   1   5        0.23        3.85      5.00 o
  15   1   5        8.55       10.83      6.74 o
  16   1   5       11.80       13.35      6.65 o
  17   1   5        0.06        8.72      6.98 o
 -20   2   5        6.39        7.57     13.53 o
 -19   2   5        8.93       16.30      9.34 o
 -18   2   5        0.36       -6.69      6.69 o
 -17   2   5       14.34       23.31      7.71 o
 -16   2   5        8.57        8.84      6.65 o
 -15   2   5        2.38       11.98      6.19 o
 -14   2   5      174.51      173.52     10.38 o
 -13   2   5      144.80      134.98      9.15 o
 -12   2   5       77.69       77.79      7.20 o
 -11   2   5      155.83      178.81      7.65 o
 -10   2   5        3.39        2.48      3.13 o
  -9   2   5      428.57      432.79      8.35 o
  -8   2   5        0.07        2.84      3.31 o
  -7   2   5      405.56      405.57      9.90 o
  -6   2   5       11.46       14.34      3.84 o
  -5   2   5       86.62       98.68      6.76 o
  -4   2   5       92.86      104.45      4.63 o
  -3   2   5      458.68      472.65      9.07 o
  -2   2   5        0.20       -2.89      2.89 o
  -1   2   5      334.15      354.87     10.18 o
   0   2   5      269.12      277.74      8.17 o
   1   2   5       22.43       15.26      6.08 o
   2   2   5        8.35       10.57      3.58 o
   3   2   5       14.44       29.06      3.19 o
   4   2   5      108.38      119.51      6.13 o
   5   2   5       14.74       20.16      3.30 o
   6   2   5       46.94       50.73      4.42 o
   7   2   5      448.29      474.01     12.01 o
   8   2   5        0.17       -4.05      4.05 o
   9   2   5      135.51      129.75      8.39 o
  10   2   5       26.75       40.96      5.24 o
  11   2   5        0.36       -0.24      4.52 o
  12   2   5       37.74       53.15      8.86 o
  13   2   5      228.59      233.09     14.59 o
  14   2   5        6.49        6.95      8.11 o
  15   2   5        1.74        1.83      8.35 o
  16   2   5        1.02      -13.37     20.09 o
 -17   3   5        0.39       18.52     13.67 o
 -16   3   5        6.43       -0.01     12.85 o
 -15   3   5       12.13       12.24     10.37 o
 -14   3   5       57.23       71.10     13.86 o
 -13   3   5       67.65       83.31     11.90 o
 -12   3   5       64.73       91.62     20.84 o
 -11   3   5      150.76      167.64     12.93 o
 -10   3   5        5.83       16.99      7.33 o
  -9   3   5        0.08        5.78      6.21 o
  -8   3   5       40.88       41.15     13.32 o
  -7   3   5       61.68       69.14      7.44 o
  -6   3   5       68.63       73.76     11.92 o
  -5   3   5      453.84      468.01     42.80 o
  -4   3   5      142.49      144.18     13.83 o
  -3   3   5       16.65       10.64      5.98 o
  -2   3   5       54.64       38.43      8.29 o
  -1   3   5       47.42       44.79      5.70 o
   0   3   5        7.03       13.92      4.85 o
   1   3   5       39.53       54.49      5.64 o
   2   3   5      172.01      163.75      9.22 o
   3   3   5       53.02       65.57     10.99 o
   4   3   5       82.05       94.28      9.70 o
   5   3   5       50.50       44.76      7.44 o
   6   3   5       62.69       48.61      8.59 o
   7   3   5       34.22       18.73      8.24 o
   8   3   5        1.76        1.64      7.46 o
   9   3   5      102.35       85.61     14.36 o
  10   3   5       40.30       45.62     10.68 o
  11   3   5      137.61      126.83     14.47 o
  12   3   5        4.42       18.13     20.12 o
  13   3   5        1.16        9.91     19.41 o
 -13   4   5        2.86       -0.11     13.11 o
 -12   4   5        2.19       12.73     12.76 o
 -11   4   5        0.00        0.41     10.87 o
 -10   4   5       59.17       59.49     13.52 o
  -9   4   5       47.62       42.62     11.94 o
  -8   4   5        5.54       10.74      9.07 o
  -7   4   5       39.25       27.42      9.43 o
  -6   4   5        1.86       10.81     18.42 o
  -5   4   5        0.57       -2.58     17.05 o
  -4   4   5       34.74       37.83     20.33 o
  -3   4   5       57.69       75.84     17.20 o
  -2   4   5      116.06      127.39     14.18 o
  -1   4   5       11.95       20.71      6.53 o
   0   4   5       59.37       55.01      7.37 o
   1   4   5        3.05        0.82      5.80 o
   2   4   5       17.10       18.60      7.99 o
   3   4   5        7.87        5.46      8.13 o
   4   4   5       72.62       63.46     10.04 o
   5   4   5        2.12        6.20      8.10 o
   6   4   5       13.06       16.28     10.47 o
   7   4   5       29.61       21.92     11.60 o
   8   4   5        3.59        7.78     15.10 o
   9   4   5       44.38       39.71     17.99 o
 -21   0   6        8.55        8.78     13.53 o
 -20   0   6       62.88       78.85     13.55 o
 -19   0   6       85.44       82.96     11.80 o
 -18   0   6      150.15      153.89     21.49 o
 -17   0   6      108.36       96.37     10.72 o
 -16   0   6       24.24       10.36      6.45 o
 -15   0   6      211.53      192.90     11.18 o
 -14   0   6      219.04      217.61     11.30 o
 -13   0   6        5.84        5.74      5.73 o
 -12   0   6       97.09      117.35     10.42 o
 -11   0   6       28.19       41.89      6.50 o
 -10   0   6     1596.40     1521.79     33.00 o
  -9   0   6      547.42      470.72     15.12 o
  -8   0   6      736.00      690.04     16.29 o
  -7   0   6       30.19       28.71      6.49 o
  -6   0   6       62.69       91.82      9.31 o
  -5   0   6      957.17      916.55     18.00 o
  -4   0   6     4652.40     4934.15     72.40 o
  -3   0   6        4.70       -3.49      3.49 o
  -2   0   6      913.70      927.70     18.27 o
  -1   0   6        3.14        2.91      3.53 o
   0   0   6     1622.72     1532.63     26.92 o
   1   0   6        9.66        3.43      3.60 o
   2   0   6       97.04       98.72      6.90 o
   3   0   6      997.94      961.78     19.87 o
   4   0   6      629.32      653.04     12.86 o
   5   0   6      236.09      202.37      9.01 o
   6   0   6      129.67      124.74      7.72 o
   7   0   6      480.23      445.07     15.94 o
   8   0   6       54.01       54.88      7.75 o
   9   0   6       11.28        6.66      5.34 o
  10   0   6      120.60      108.02      8.86 o
  11   0   6      108.07       85.64     13.53 o
  12   0   6      157.55      150.51     15.91 o
  13   0   6       89.10       84.36     10.67 o
  14   0   6      158.61      190.71     17.10 o
  15   0   6       39.27       43.15     10.45 o
  16   0   6        6.28        6.42      9.98 o
 -21   1   6       37.41       38.81     12.90 o
 -20   1   6       47.21       59.87      8.52 o
 -19   1   6        0.19        4.06      6.33 o
 -18   1   6        9.98        3.28      5.57 o
 -17   1   6        8.01        6.44      5.05 o
 -16   1   6      187.41      176.74      8.74 o
 -15   1   6       82.13       85.80      6.55 o
 -14   1   6        4.74        6.48      4.08 o
 -13   1   6       65.72       70.06      5.57 o
 -12   1   6      258.16      251.46      7.24 o
 -11   1   6       49.11       56.48      4.05 o
 -10   1   6       17.00       17.79      2.82 o
  -9   1   6      226.81      212.07      5.88 o
  -8   1   6      108.78      101.04      3.96 o
  -7   1   6     1144.51     1144.30     14.20 o
  -6   1   6      822.82      817.69     10.85 o
  -5   1   6      250.90      208.01      4.72 o
  -4   1   6       68.25       65.08      3.36 o
  -3   1   6       45.11       39.58      3.03 o
  -2   1   6      826.97      854.90     10.99 o
  -1   1   6        5.75        1.22      1.99 o
   0   1   6     1257.12     1224.22     14.53 o
   1   1   6       15.32       11.20      1.83 o
   2   1   6     1495.42     1399.03     17.48 o
   3   1   6      172.65      154.45      4.04 o
   4   1   6       39.28       46.08      2.82 o
   5   1   6        0.51        1.26      2.24 o
   6   1   6      157.06      157.16      5.02 o
   7   1   6       51.01       46.48      3.85 o
   8   1   6      368.60      351.44     10.72 o
   9   1   6      124.75      121.91      7.36 o
  10   1   6      219.32      232.61      9.84 o
  11   1   6        0.95        6.28      4.96 o
  12   1   6      113.72      125.24      8.73 o
  13   1   6       16.78       26.59      8.33 o
  14   1   6        3.55        3.04      6.45 o
  15   1   6      156.52      174.93     12.89 o
  16   1   6       39.57       52.80     10.97 o
 -19   2   6       33.08       37.66     10.52 o
 -18   2   6       12.48       10.97      7.76 o
 -17   2   6       63.78       57.53      8.82 o
 -16   2   6        7.42        4.48      6.86 o
 -15   2   6       20.91       10.85      6.88 o
 -14   2   6        3.03        8.41      5.58 o
 -13   2   6       30.28       22.96      6.01 o
 -12   2   6      123.95      135.94      8.67 o
 -11   2   6      183.77      201.63      9.70 o
 -10   2   6       88.30       93.94      9.72 o
  -9   2   6       49.78       46.98      4.03 o
  -8   2   6      261.08      257.03      6.59 o
  -7   2   6       75.14       84.80      6.27 o
  -6   2   6        5.62        4.69      3.38 o
  -5   2   6       32.09       35.42      4.41 o
  -4   2   6       54.66       55.80      4.32 o
  -3   2   6       94.57       88.42      4.99 o
  -2   2   6      837.51      851.33     13.05 o
  -1   2   6        0.34       -3.00      3.00 o
   0   2   6       93.66       83.38      6.73 o
   1   2   6        4.68        4.21      3.52 o
   2   2   6        0.01        2.39      2.75 o
   3   2   6       30.05       32.44      3.76 o
   4   2   6       45.14       52.98      5.56 o
   5   2   6      690.01      665.35     13.71 o
   6   2   6       48.47       40.24      4.86 o
   7   2   6       69.92       82.95      7.00 o
   8   2   6       50.90       40.82      7.23 o
   9   2   6       24.89       21.38      6.05 o
  10   2   6        0.04       -4.67      4.67 o
  11   2   6       32.16       31.54      6.36 o
  12   2   6       36.12       41.36      8.14 o
  13   2   6       56.15       59.85     20.28 o
  14   2   6       37.01       37.85     11.02 o
  15   2   6        8.19        2.92     10.68 o
 -17   3   6        4.96       10.74     13.71 o
 -16   3   6       27.30       36.53     14.57 o
 -15   3   6        9.07       22.14     13.15 o
 -14   3   6       82.00       73.35     22.59 o
 -13   3   6       70.44       74.39     26.71 o
 -12   3   6       17.65        9.93     17.66 o
 -11   3   6        4.55        1.66     14.15 o
 -10   3   6       58.71       61.40     22.00 o
  -9   3   6      177.29      181.39     15.88 o
  -8   3   6       29.13       28.26      9.36 o
  -7   3   6      137.08      137.59     13.13 o
  -6   3   6        6.68        5.20     12.62 o
  -5   3   6       42.52       33.97     16.24 o
  -4   3   6        0.19       -1.30      6.46 o
  -3   3   6       14.47       25.95      7.11 o
  -2   3   6       27.10       30.84      5.80 o
  -1   3   6        2.38        2.59      4.99 o
   0   3   6      187.90      198.00     10.00 o
   1   3   6       15.60       19.77      6.08 o
   2   3   6        0.89       -5.42      5.42 o
   3   3   6       94.04       94.96     16.10 o
   4   3   6        0.50        3.29      6.98 o
   5   3   6       41.31       38.37      8.47 o
   6   3   6       26.75        6.89      7.88 o
   7   3   6       21.28       12.83     10.66 o
   8   3   6        0.55       -1.92     10.42 o
   9   3   6       12.41        9.76     11.59 o
  10   3   6        3.88        5.99     12.67 o
  11   3   6       22.96       53.84     21.75 o
  12   3   6        9.00       34.39     20.51 o
 -13   4   6        0.42       12.81     13.51 o
 -12   4   6        3.66        3.18     12.18 o
 -11   4   6       21.46       47.73     14.02 o
 -10   4   6       15.68       19.10     11.72 o
  -9   4   6        0.36        9.50     10.31 o
  -8   4   6        0.49       10.67      9.69 o
  -7   4   6        1.00        6.00      8.81 o
  -6   4   6       30.37       18.51     18.84 o
  -5   4   6       26.06       22.71     19.08 o
  -4   4   6       13.72        8.42     17.64 o
  -3   4   6        5.42        0.45     10.33 o
  -2   4   6       24.77       24.12      7.99 o
  -1   4   6        1.67       -3.83      7.48 o
   0   4   6        8.30       15.33      8.20 o
   1   4   6        1.72        2.42      7.77 o
   2   4   6        0.05        4.98      7.99 o
   3   4   6        0.92        8.96      8.28 o
   4   4   6        2.32       14.99      9.09 o
   5   4   6       16.58       13.68      9.56 o
   6   4   6       41.86       29.75     12.36 o
   7   4   6       80.48       47.91     14.43 o
   8   4   6        0.01        9.09     16.95 o
 -21   1   7        0.12       -7.39      7.39 o
 -20   1   7        2.22        0.33      6.90 o
 -19   1   7        0.28        6.05      6.48 o
 -18   1   7        0.33       -1.04      5.20 o
 -17   1   7       31.49       39.96      6.26 o
 -16   1   7        2.44        0.46      4.77 o
 -15   1   7       50.39       55.41      5.94 o
 -14   1   7       93.39       90.56      6.56 o
 -13   1   7       16.31       14.82      4.47 o
 -12   1   7      318.49      309.99      9.67 o
 -11   1   7      295.72      306.40     15.14 o
 -10   1   7      411.36      376.99      9.83 o
  -9   1   7       29.16       36.64      3.41 o
  -8   1   7       34.29       26.34      2.98 o
  -7   1   7       36.97       33.71      4.04 o
  -6   1   7       16.21        6.83      2.17 o
  -5   1   7       70.29       86.72      3.69 o
  -4   1   7      115.46      141.61      5.29 o
  -3   1   7      341.52      372.29      8.66 o
  -2   1   7      227.86      253.64      5.78 o
  -1   1   7       34.99       28.65      3.42 o
   0   1   7       16.95       11.48      3.15 o
   1   1   7      215.54      209.03      5.03 o
   2   1   7      103.83      104.72      3.82 o
   3   1   7       40.32       43.09      2.91 o
   4   1   7       29.54       30.05      2.78 o
   5   1   7      155.40      137.88      5.01 o
   6   1   7        3.82        4.96      3.38 o
   7   1   7       37.64       43.39      4.84 o
   8   1   7       30.12       25.32      4.96 o
   9   1   7       95.44      100.80      6.46 o
  10   1   7       13.65        9.29      5.36 o
  11   1   7        9.94        8.87      5.39 o
  12   1   7       33.98       42.45      7.58 o
  13   1   7       13.58        9.17      7.48 o
  14   1   7        2.38       -0.54      7.59 o
  15   1   7        0.21        4.43      8.98 o
 -19   2   7       28.45       19.95      9.64 o
 -18   2   7        8.82        7.12      7.51 o
 -17   2   7       35.68       52.40      8.74 o
 -16   2   7       22.60       15.76      6.77 o
 -15   2   7       36.14       25.00      7.01 o
 -14   2   7      188.82      190.40     10.98 o
 -13   2   7      183.56      193.46     10.67 o
 -12   2   7       64.06       61.93     10.20 o
 -11   2   7      131.19      124.82      9.29 o
 -10   2   7        2.34       -1.64      4.83 o
  -9   2   7       56.67       63.09      5.93 o
  -8   2   7      171.41      160.85      6.71 o
  -7   2   7       42.58       42.59      3.43 o
  -6   2   7        0.06       -3.42      3.42 o
  -5   2   7      262.16      282.79     12.19 o
  -4   2   7       91.75       84.26      9.50 o
  -3   2   7      140.41      141.78      6.95 o
  -2   2   7      258.24      287.22      7.45 o
  -1   2   7        0.70       -1.30      2.52 o
   0   2   7      571.18      565.20     11.41 o
   1   2   7       29.88       25.70      3.76 o
   2   2   7       10.41       12.76      3.59 o
   3   2   7      219.53      223.13      7.92 o
   4   2   7        0.08        6.35      3.85 o
   5   2   7      215.12      217.45     12.06 o
   6   2   7       35.93       40.32      5.91 o
   7   2   7        0.53        1.04      5.31 o
   8   2   7        0.10       -5.63      5.63 o
   9   2   7       98.48      103.82      7.62 o
  10   2   7       15.70       20.03      6.65 o
  11   2   7       75.34      101.05     13.26 o
  12   2   7       10.12       17.71      9.05 o
  13   2   7        0.47       16.69      9.52 o
  14   2   7        0.01       10.58     10.83 o
 -17   3   7       27.64       26.32     14.88 o
 -16   3   7       69.42       67.48     17.38 o
 -15   3   7       69.93       75.35     16.86 o
 -14   3   7       20.43       17.37     12.24 o
 -13   3   7        3.82       -5.60      9.66 o
 -12   3   7        0.53       -2.17     10.17 o
 -11   3   7       50.50       37.38     12.15 o
 -10   3   7        4.39        0.20      8.81 o
  -9   3   7      133.82      154.69     16.00 o
  -8   3   7        0.14        2.58      8.52 o
  -7   3   7       42.66       44.74     10.31 o
  -6   3   7      114.11      133.91     23.60 o
  -5   3   7        2.29       11.26     13.59 o
  -4   3   7       12.58       27.20     10.12 o
  -3   3   7       12.19       23.90      8.28 o
  -2   3   7      281.66      304.11     14.83 o
  -1   3   7       85.90       79.49      9.12 o
   0   3   7       60.27       56.10     14.87 o
   1   3   7       59.74       51.27     15.01 o
   2   3   7       38.55       39.05      8.69 o
   3   3   7       10.17       15.66      8.00 o
   4   3   7       27.00       24.15      8.42 o
   5   3   7        6.28       13.58      8.04 o
   6   3   7        0.03       -5.16      9.99 o
   7   3   7      300.17      252.83     27.54 o
   8   3   7       13.87       27.85     12.31 o
   9   3   7        3.76       -1.86     15.59 o
  10   3   7        0.37      -16.42     16.42 o
  11   3   7        9.90        2.99     18.24 o
 -12   4   7        5.87       12.10     13.86 o
 -11   4   7       13.26       21.73     12.17 o
 -10   4   7        0.01       -9.64     10.61 o
  -9   4   7        2.63        1.51     11.17 o
  -8   4   7        3.08        7.88     10.50 o
  -7   4   7       15.48       21.49     10.44 o
  -6   4   7        0.01      -15.21     15.21 o
  -5   4   7       18.44       18.64     19.39 o
  -4   4   7      227.41      245.28     34.37 o
  -3   4   7        0.75        2.45     10.40 o
  -2   4   7        4.85       10.41     10.49 o
  -1   4   7       10.82        3.86      9.33 o
   0   4   7        3.49        7.90      8.76 o
   1   4   7        1.77       -0.69      9.10 o
   2   4   7       71.90       56.31     11.00 o
   3   4   7        6.64       20.66      9.51 o
   4   4   7        0.09       -5.28      8.78 o
   5   4   7       47.70       39.12     23.47 o
   6   4   7        2.90       21.46     16.67 o
   7   4   7        0.18      -11.91     15.75 o
 -21   0   8       35.46       50.01     20.30 o
 -20   0   8        0.23       -3.83      9.83 o
 -19   0   8        2.25        0.32      9.15 o
 -18   0   8        5.14        5.55      9.23 o
 -17   0   8        0.05       -0.84      8.23 o
 -16   0   8       12.58       12.28      8.63 o
 -15   0   8        9.51       21.04      7.61 o
 -14   0   8       26.95       34.15     10.23 o
 -13   0   8      162.59      176.63     12.05 o
 -12   0   8     2625.63     2660.77     53.93 o
 -11   0   8       42.08       27.18      6.94 o
 -10   0   8      430.84      401.32     22.32 o
  -9   0   8       83.48       69.38      7.47 o
  -8   0   8      289.21      302.49     12.85 o
  -7   0   8       83.06       79.33      7.35 o
  -6   0   8      480.25      438.56     15.96 o
  -5   0   8       76.25       51.82      6.26 o
  -4   0   8        6.74        0.94      4.86 o
  -3   0   8     1271.61     1375.01     30.02 o
  -2   0   8      308.89      264.03     11.47 o
  -1   0   8        0.47        4.79      4.35 o
   0   0   8       58.87       59.26      6.58 o
   1   0   8      509.14      492.66     16.79 o
   2   0   8     1451.12     1366.20     38.39 o
   3   0   8      137.28      131.26      8.22 o
   4   0   8      117.43      121.83      8.47 o
   5   0   8       31.73       36.49      6.02 o
   6   0   8        5.01       12.01      5.08 o
   7   0   8      148.92      143.12      9.55 o
   8   0   8      492.20      453.28     30.69 o
   9   0   8       19.13       10.11      6.86 o
  10   0   8      239.75      267.65     23.52 o
  11   0   8       20.90       15.94      7.80 o
  12   0   8      131.02      131.46     12.73 o
  13   0   8       11.59       11.28      8.88 o
  14   0   8       15.22        1.63     10.62 o
  15   0   8       79.38      118.28     21.69 o
 -20   1   8        0.20        2.58      6.91 o
 -19   1   8       48.56       37.86      7.88 o
 -18   1   8        0.04       -0.91      5.50 o
 -17   1   8       79.77       86.33      8.70 o
 -16   1   8        1.80        7.21      5.25 o
 -15   1   8      122.21      127.82     11.51 o
 -14   1   8       73.06       82.93      7.06 o
 -13   1   8        6.18        0.83      7.45 o
 -12   1   8      277.18      284.97     14.79 o
 -11   1   8        4.07        5.66      3.55 o
 -10   1   8     1422.48     1404.74     20.55 o
  -9   1   8        3.17        0.26      3.02 o
  -8   1   8       77.56       75.38      4.49 o
  -7   1   8        0.29        0.10      2.24 o
  -6   1   8       97.23      111.87      5.01 o
  -5   1   8       74.36       78.25      3.74 o
  -4   1   8      728.47      721.01     12.88 o
  -3   1   8        0.08       -2.09      2.09 o
  -2   1   8      167.11      160.23      7.25 o
  -1   1   8      465.28      461.41      9.02 o
   0   1   8      686.76      642.89     10.31 o
   1   1   8       22.52       20.12      2.87 o
   2   1   8       31.20       37.06      3.21 o
   3   1   8      521.10      498.30      8.64 o
   4   1   8       47.56       55.68      4.95 o
   5   1   8      345.96      340.60      9.44 o
   6   1   8      209.66      202.45      7.85 o
   7   1   8        9.83       14.02      4.25 o
   8   1   8       52.29       47.87      5.37 o
   9   1   8        0.03        2.26      4.21 o
  10   1   8       16.61       22.27      5.39 o
  11   1   8        7.14       11.08      5.42 o
  12   1   8       77.87       77.57      7.53 o
  13   1   8       62.35       53.89      7.94 o
  14   1   8       51.94       48.89     10.68 o
 -19   2   8        2.36        5.91      9.29 o
 -18   2   8        4.99       13.45      7.80 o
 -17   2   8        5.83       12.51      7.70 o
 -16   2   8       18.61       36.74      8.71 o
 -15   2   8       82.44       77.13     10.08 o
 -14   2   8      177.48      174.94     12.44 o
 -13   2   8        0.13        7.91      6.45 o
 -12   2   8       24.52       27.73      6.94 o
 -11   2   8       15.56       20.91      6.47 o
 -10   2   8      299.51      305.79     13.54 o
  -9   2   8       52.51       59.33      6.96 o
  -8   2   8      169.62      175.46      7.24 o
  -7   2   8       76.82       84.58      5.12 o
  -6   2   8       21.20       21.35      3.47 o
  -5   2   8      227.35      217.49      8.35 o
  -4   2   8       24.47       23.17      3.29 o
  -3   2   8      198.08      197.99      8.05 o
  -2   2   8        2.20        6.84      3.95 o
  -1   2   8        0.34        1.75      3.44 o
   0   2   8      139.57      149.33      6.61 o
   1   2   8      273.73      258.25      9.00 o
   2   2   8        5.95        4.69      3.94 o
   3   2   8      130.75      116.58      6.50 o
   4   2   8       57.14       53.74      6.08 o
   5   2   8       12.82       11.96      5.35 o
   6   2   8        2.17       -1.62      5.51 o
   7   2   8        3.42        1.17      6.79 o
   8   2   8       59.05       66.59     15.19 o
   9   2   8       31.81       44.54      8.14 o
  10   2   8      126.66      132.41     12.39 o
  11   2   8        0.21        7.40      8.34 o
  12   2   8       15.91       16.88     13.76 o
  13   2   8        0.00        4.97     10.49 o
 -16   3   8        4.65        7.57     13.56 o
 -15   3   8        2.61       -7.50     11.53 o
 -14   3   8        8.75       -0.27     11.62 o
 -13   3   8        0.08        5.19     12.31 o
 -12   3   8        1.65        0.33     10.22 o
 -11   3   8        9.52        8.84     10.97 o
 -10   3   8        0.03        2.43      9.75 o
  -9   3   8        1.49       16.04     10.16 o
  -8   3   8      152.88      138.57     39.48 o
  -7   3   8       16.09        8.07      8.81 o
  -6   3   8       31.21       61.60     19.20 o
  -5   3   8       12.64        6.16     13.87 o
  -4   3   8        1.44        4.79      9.23 o
  -3   3   8       84.37      104.07     36.34 o
  -2   3   8      131.13      128.59     41.80 o
  -1   3   8        1.74        5.63      9.39 o
   0   3   8       33.28       24.16     10.59 o
   1   3   8       17.17       18.90      8.04 o
   2   3   8       57.56       50.67     10.10 o
   3   3   8       78.06       66.98     12.40 o
   4   3   8       20.88       15.54     10.86 o
   5   3   8       57.26       38.53     12.69 o
   6   3   8        0.33       13.58     11.60 o
   7   3   8       32.16       29.48     12.92 o
   8   3   8        2.90       10.18     18.17 o
   9   3   8       15.86       16.96     18.71 o
  10   3   8        0.80       -3.24     18.80 o
 -11   4   8        5.29        5.29     13.95 o
 -10   4   8       36.08       43.27     14.51 o
  -9   4   8        7.51       15.99     11.69 o
  -8   4   8       34.86       49.43     17.38 o
  -7   4   8        2.12        3.38     10.63 o
  -6   4   8        0.00       -5.43     17.42 o
  -5   4   8       58.85       37.54     22.33 o
  -4   4   8        1.14       10.31     19.17 o
  -3   4   8        5.93        1.38     11.65 o
  -2   4   8       37.43       44.47     13.20 o
  -1   4   8        1.44       -5.33      8.91 o
   0   4   8        0.25       -4.10      9.13 o
   1   4   8        2.21        8.83      9.70 o
   2   4   8       33.20       27.03     10.92 o
   3   4   8       18.93       21.39      9.97 o
   4   4   8        0.11       -4.99     14.12 o
   5   4   8       18.13       32.81     17.83 o
 -20   1   9       18.21       30.52      8.29 o
 -19   1   9       27.93       38.55      7.99 o
 -18   1   9        3.87        0.33      6.54 o
 -17   1   9        0.03       -1.87      5.55 o
 -16   1   9        3.65        3.79      5.57 o
 -15   1   9       89.52       78.55      7.46 o
 -14   1   9        4.98        3.71      4.91 o
 -13   1   9       17.96       19.09      5.21 o
 -12   1   9      196.69      172.97      8.63 o
 -11   1   9      234.62      262.71     10.10 o
 -10   1   9      372.70      402.19     11.86 o
  -9   1   9       22.59       25.63      3.93 o
  -8   1   9        5.45        0.37      3.21 o
  -7   1   9       10.79       28.69      3.75 o
  -6   1   9       32.04       28.71      3.60 o
  -5   1   9      123.41      132.39      5.72 o
  -4   1   9        0.20       -0.86      2.34 o
  -3   1   9       88.72       84.54      4.93 o
  -2   1   9        5.80       11.47      2.97 o
  -1   1   9       12.07       10.27      2.85 o
   0   1   9      290.84      286.15     12.21 o
   1   1   9       11.42       16.55      3.35 o
   2   1   9      219.90      207.37      7.87 o
   3   1   9      191.26      205.23      7.54 o
   4   1   9       44.18       69.13      4.67 o
   5   1   9       20.86       26.57      4.50 o
   6   1   9        0.00        1.82      3.76 o
   7   1   9       10.99        4.64      4.24 o
   8   1   9        5.03        7.36      4.54 o
   9   1   9       76.03       59.82      6.66 o
  10   1   9       14.24       11.27      5.53 o
  11   1   9        0.00        8.03      5.91 o
  12   1   9        1.27       13.47      6.37 o
  13   1   9        3.69        4.52      6.64 o
 -19   2   9        2.44       -0.62     16.50 o
 -18   2   9        1.78       -1.88      8.25 o
 -17   2   9       79.76       95.04     24.50 o
 -16   2   9        1.07        4.23      7.34 o
 -15   2   9        5.11        3.12      7.37 o
 -14   2   9        3.15        8.64      7.29 o
 -13   2   9        3.18       -6.39      6.39 o
 -12   2   9       15.57       27.42      7.42 o
 -11   2   9       14.04        1.09      5.89 o
 -10   2   9      165.24      161.99     24.12 o
  -9   2   9      152.18      167.38     15.69 o
  -8   2   9      344.32      368.86     14.80 o
  -7   2   9       70.35       82.92     10.46 o
  -6   2   9        0.39       -1.07      3.18 o
  -5   2   9       42.74       49.76      7.35 o
  -4   2   9       21.60       29.82      3.83 o
  -3   2   9      203.06      208.89      7.13 o
  -2   2   9      139.28      136.64      5.88 o
  -1   2   9        3.86        0.77      3.40 o
   0   2   9       97.83       97.68      5.61 o
   1   2   9      278.09      288.75      8.80 o
   2   2   9        7.24       11.15      6.20 o
   3   2   9       12.90       19.02      5.16 o
   4   2   9       18.90       22.68      6.27 o
   5   2   9       56.45       55.22     13.10 o
   6   2   9       25.99       22.83     12.11 o
   7   2   9      116.75      107.56     17.56 o
   8   2   9        9.04       22.27     12.48 o
   9   2   9       21.14       38.00      9.40 o
  10   2   9        0.36        6.20     21.98 o
  11   2   9       11.43       23.33     10.20 o
  12   2   9       39.50       39.43     12.20 o
 -16   3   9        6.19        1.42     12.29 o
 -15   3   9        4.38       -9.58     11.79 o
 -14   3   9        6.69        0.10     11.45 o
 -13   3   9       48.04       60.39     14.82 o
 -12   3   9        0.31        0.79     11.58 o
 -11   3   9        9.20        4.39     10.95 o
 -10   3   9       13.33       21.54     11.97 o
  -9   3   9       13.61       16.33     10.94 o
  -8   3   9       62.71       41.39     11.97 o
  -7   3   9        6.17        9.89      9.21 o
  -6   3   9      150.12      208.04     28.84 o
  -5   3   9       94.45      130.46     24.01 o
  -4   3   9       65.08       38.02     11.86 o
  -3   3   9        9.06       16.50     10.10 o
  -2   3   9       59.04       54.03     12.40 o
  -1   3   9       37.11       45.76     12.25 o
   0   3   9        3.38        4.21      9.39 o
   1   3   9        8.20       -1.65      8.35 o
   2   3   9        0.45       -2.68      8.19 o
   3   3   9       83.56       61.70     11.41 o
   4   3   9        3.03        2.75     10.69 o
   5   3   9       74.13       37.52     13.89 o
   6   3   9       12.35       22.41     17.49 o
   7   3   9        8.62       -2.04     17.04 o
   8   3   9        0.95       -6.53     17.22 o
   9   3   9       18.27       21.30     20.55 o
 -10   4   9       15.46       12.16     15.75 o
  -9   4   9        0.61       -8.79     11.39 o
  -8   4   9        2.26       11.40     15.12 o
  -7   4   9       17.67       20.04     11.50 o
  -6   4   9       69.06       78.31     26.81 o
  -5   4   9        1.58        4.62     19.18 o
  -4   4   9       66.22       19.54     20.88 o
  -3   4   9       21.39       -0.04     12.05 o
  -2   4   9        5.92       13.45     12.83 o
  -1   4   9       39.46       36.98     11.45 o
   0   4   9        5.85        8.39     10.49 o
   1   4   9        4.59       -2.85     12.10 o
   2   4   9        1.65        6.99     15.97 o
   3   4   9        4.22       31.80     17.85 o
 -20   0  10       76.35       86.04     14.63 o
 -19   0  10       37.12       49.81     12.93 o
 -18   0  10      117.08      111.89     40.60 o
 -17   0  10       33.69       51.88     11.88 o
 -16   0  10      109.91       89.00     12.90 o
 -15   0  10       60.08       62.89     11.43 o
 -14   0  10       17.39       36.20     10.15 o
 -13   0  10        5.23       -1.59      7.30 o
 -12   0  10      788.25      714.82     23.10 o
 -11   0  10      331.45      345.78     15.91 o
 -10   0  10      174.83      163.15     11.38 o
  -9   0  10      271.28      328.76     14.89 o
  -8   0  10        1.32       27.83      8.65 o
  -7   0  10      273.28      321.12     14.19 o
  -6   0  10        3.51        6.05      8.70 o
  -5   0  10        2.03        3.03      5.66 o
  -4   0  10       92.21       86.89      8.20 o
  -3   0  10      105.44      101.08      8.67 o
  -2   0  10      429.95      421.39     15.80 o
  -1   0  10      268.70      249.92     11.05 o
   0   0  10     1501.04     1455.99     33.85 o
   1   0  10     1172.63     1103.66     32.85 o
   2   0  10       29.79       21.95      5.83 o
   3   0  10        0.20       11.74      6.62 o
   4   0  10       45.46       64.19     10.94 o
   5   0  10       26.20       33.55      9.68 o
   6   0  10      205.27      195.61     16.77 o
   7   0  10       11.57        8.28      7.26 o
   8   0  10       51.27       70.49     15.09 o
   9   0  10       72.64       64.85     10.23 o
  10   0  10       20.54       16.21      8.98 o
  11   0  10       40.33       33.68     11.00 o
  12   0  10        8.98       14.62     10.61 o
 -20   1  10       42.57       48.61     22.04 o
 -19   1  10        0.00        0.43      6.94 o
 -18   1  10       57.53       54.02      8.57 o
 -17   1  10        1.18        0.70      5.75 o
 -16   1  10       68.26       65.49      7.71 o
 -15   1  10        0.94       -4.11      5.11 o
 -14   1  10      392.65      376.65     13.10 o
 -13   1  10        2.22       -4.45      4.74 o
 -12   1  10      192.54      210.59      9.62 o
 -11   1  10        1.24        1.57      4.64 o
 -10   1  10      108.23      111.27      7.37 o
  -9   1  10       57.30       73.53      6.41 o
  -8   1  10        2.08       -2.46      4.17 o
  -7   1  10      283.02      288.55      9.43 o
  -6   1  10        0.97       -0.21      3.08 o
  -5   1  10      435.76      445.20     15.14 o
  -4   1  10       61.56       47.47      7.47 o
  -3   1  10      125.48      151.49      8.27 o
  -2   1  10       61.31       67.80      5.83 o
  -1   1  10      377.14      363.40     12.57 o
   0   1  10      120.97      120.07      7.15 o
   1   1  10       40.18       35.81      4.91 o
   2   1  10      464.22      458.85     11.89 o
   3   1  10       12.50       12.80      4.21 o
   4   1  10       29.03       37.92      4.97 o
   5   1  10       21.36       18.85      4.60 o
   6   1  10       10.74       20.16      4.95 o
   7   1  10       19.45       11.16      4.90 o
   8   1  10      168.83      173.02      9.24 o
   9   1  10        3.97        6.99      5.30 o
  10   1  10       77.12       99.65     10.69 o
  11   1  10       64.75       82.92      8.77 o
  12   1  10       22.47       23.04      7.33 o
 -18   2  10        2.31        1.29      8.83 o
 -17   2  10        4.87       -4.02      8.16 o
 -16   2  10       50.35       57.47     10.26 o
 -15   2  10        2.75        6.56      7.87 o
 -14   2  10        1.60        8.26      7.49 o
 -13   2  10       56.14       49.35      8.88 o
 -12   2  10       76.34       77.60      9.45 o
 -11   2  10       25.83       28.25      7.45 o
 -10   2  10       92.75       99.23      9.50 o
  -9   2  10        7.15       12.82      6.87 o
  -8   2  10       14.07       19.13      6.14 o
  -7   2  10      150.84      156.35     14.38 o
  -6   2  10        0.24        8.74      5.29 o
  -5   2  10        0.01        4.72      5.76 o
  -4   2  10        0.36       -3.78      4.56 o
  -3   2  10      236.06      210.35     10.79 o
  -2   2  10      156.11      152.55      9.52 o
  -1   2  10       28.75       34.06      5.10 o
   0   2  10      102.50      115.75      6.61 o
   1   2  10        0.01       -3.63      4.09 o
   2   2  10      127.21      135.18      7.48 o
   3   2  10      110.75      112.38     12.13 o
   4   2  10       52.13       71.51     19.11 o
   5   2  10        0.61        2.93     11.04 o
   6   2  10       24.16        9.54     22.10 o
   7   2  10       55.98       41.21     15.19 o
   8   2  10        0.23       16.92     19.18 o
   9   2  10       25.15       28.27     21.31 o
 -15   3  10        0.13        7.47     18.14 o
 -14   3  10       18.96       10.83     19.30 o
 -13   3  10        0.54        1.74     15.53 o
 -12   3  10        2.22        4.39     15.51 o
 -11   3  10       20.54       19.81     17.26 o
 -10   3  10       75.40       57.30     14.29 o
  -9   3  10       63.71       69.60     13.96 o
  -8   3  10       13.75       22.49     12.02 o
  -7   3  10       21.76       35.12     12.11 o
  -6   3  10       82.59       70.07     22.09 o
  -5   3  10      205.47      205.29     28.51 o
  -4   3  10        1.49       12.17     14.74 o
  -3   3  10        6.53       12.71     10.29 o
  -2   3  10        4.21       -9.44      9.44 o
  -1   3  10        8.36       -7.05     10.39 o
   0   3  10        5.04       -9.78      9.78 o
   1   3  10       31.09       40.99     10.84 o
   2   3  10        0.30        7.99     11.58 o
   3   3  10       37.55       38.28     18.29 o
   4   3  10       28.41       27.79     17.71 o
   5   3  10        4.09       -3.50     16.37 o
   6   3  10       23.46       29.79     20.14 o
   7   3  10       22.27       17.01     19.76 o
  -8   4  10        6.34       -5.61     11.94 o
  -7   4  10        0.35        1.66     16.04 o
  -6   4  10       22.39       10.74     21.80 o
  -5   4  10        0.51       -1.79     18.18 o
  -4   4  10        3.62        8.33     20.79 o
  -3   4  10        2.18       28.05     21.45 o
  -2   4  10        2.86       -3.10     12.65 o
  -1   4  10        0.42       -4.94     12.72 o
   0   4  10        0.98      -11.92     11.92 o
 -19   1  11        0.12       -0.92      9.97 o
 -18   1  11       44.68       40.39      8.37 o
 -17   1  11        7.59       -1.16      6.63 o
 -16   1  11        4.31        6.76      6.25 o
 -15   1  11       24.98       29.85      6.79 o
 -14   1  11        4.08        6.36      6.26 o
 -13   1  11        7.69        5.94      5.27 o
 -12   1  11        2.11        2.55      4.99 o
 -11   1  11       51.46       49.58      6.32 o
 -10   1  11        5.55        6.42      4.95 o
  -9   1  11       28.31       36.63      5.81 o
  -8   1  11       29.34       37.29      5.69 o
  -7   1  11       19.55       18.91      5.08 o
  -6   1  11       35.98       24.46      5.03 o
  -5   1  11       19.32       17.56      4.79 o
  -4   1  11        0.00        4.39      4.29 o
  -3   1  11       67.96       64.94      6.62 o
  -2   1  11        7.90        7.13      4.51 o
  -1   1  11       22.05       18.16      4.84 o
   0   1  11        1.92       -0.03      4.84 o
   1   1  11      491.57      508.99     14.36 o
   2   1  11        9.66       12.62      4.42 o
   3   1  11       56.02       50.66      5.57 o
   4   1  11       10.47       10.46      4.33 o
   5   1  11        0.96       -0.06      5.25 o
   6   1  11       13.06        9.46      5.13 o
   7   1  11       15.28       12.31      5.59 o
   8   1  11        2.10       -1.43      5.18 o
   9   1  11        7.67        9.55      6.39 o
  10   1  11        0.12        7.80      6.51 o
 -17   2  11       12.49       -3.95      8.96 o
 -16   2  11       13.48        7.63      8.93 o
 -15   2  11       12.74       10.71      8.40 o
 -14   2  11        3.62        5.30      7.41 o
 -13   2  11       16.21       17.96      7.95 o
 -12   2  11        0.35        1.09      6.54 o
 -11   2  11      176.57      169.32     18.22 o
 -10   2  11       48.37       53.36      8.47 o
  -9   2  11       28.99       15.12      6.73 o
  -8   2  11       32.16       34.79      7.20 o
  -7   2  11        0.22        1.94      7.09 o
  -6   2  11        5.38        5.58      5.93 o
  -5   2  11       84.75       87.50      9.66 o
  -4   2  11       16.76       20.06      6.53 o
  -3   2  11       22.96       29.71      7.63 o
  -2   2  11        0.48       -4.89      4.89 o
  -1   2  11       75.34       87.22      8.89 o
   0   2  11        0.13       -2.89      4.56 o
   1   2  11        3.52       -1.26      4.42 o
   2   2  11        0.50        5.77      4.99 o
   3   2  11      240.84      233.92     13.30 o
   4   2  11       53.99       50.16      7.61 o
   5   2  11        0.05        7.70     11.86 o
   6   2  11        8.73        6.92     16.91 o
   7   2  11        6.11        0.37     18.30 o
 -14   3  11       10.32       31.19     19.95 o
 -13   3  11        9.82       13.42     17.88 o
 -12   3  11        9.96       -0.17     16.96 o
 -11   3  11        0.92       -0.80     14.51 o
 -10   3  11       10.62       23.05     16.77 o
  -9   3  11       65.90       52.58     14.73 o
  -8   3  11       22.87       20.41     12.27 o
  -7   3  11        3.72        4.03     10.05 o
  -6   3  11        4.89       15.58     17.38 o
  -5   3  11       10.53      -13.05     13.84 o
  -4   3  11        5.35        3.29     15.08 o
  -3   3  11        3.04       13.55     11.45 o
  -2   3  11        0.02       -2.15     16.54 o
  -1   3  11       53.41       54.05     16.39 o
   0   3  11        3.54        0.89     15.34 o
   1   3  11       33.41       51.56     21.08 o
   2   3  11        8.67       18.63     18.60 o
   3   3  11        8.84      -16.64     16.64 o
   4   3  11        0.02        8.74     18.17 o
   5   3  11       36.92       31.48     19.31 o
 -19   0  12        6.80        4.00     18.62 o
 -18   0  12       27.09       11.14     15.41 o
 -17   0  12       58.36       61.38     13.67 o
 -16   0  12       42.60       32.83     16.72 o
 -15   0  12       73.05       76.55     19.20 o
 -14   0  12      212.90      252.74     18.74 o
 -13   0  12       49.13       69.16     12.04 o
 -12   0  12       11.96       15.48      9.11 o
 -11   0  12        6.64        8.32      8.22 o
 -10   0  12       11.65        6.39      7.16 o
  -9   0  12        0.50        0.83      6.60 o
  -8   0  12      124.28      124.78     11.06 o
  -7   0  12      450.19      401.14     17.11 o
  -6   0  12      231.09      224.04     14.44 o
  -5   0  12        0.20       -6.16      6.16 o
  -4   0  12      286.46      273.23     22.43 o
  -3   0  12        5.65       -5.23      5.72 o
  -2   0  12        0.42       -2.30      6.28 o
  -1   0  12       56.62       42.82      9.27 o
   0   0  12       95.22       97.17     11.63 o
   1   0  12      205.98      184.42     14.42 o
   2   0  12      226.17      235.34     14.16 o
   3   0  12      157.87      168.60     12.84 o
   4   0  12        0.14       -6.25      6.25 o
   5   0  12      105.80      137.84     12.40 o
   6   0  12        1.48       12.63      7.86 o
   7   0  12       10.58       10.69      8.54 o
   8   0  12       40.29       36.39      9.95 o
   9   0  12       25.13       28.59     18.52 o
 -18   1  12       31.80       29.97      8.44 o
 -17   1  12        0.50       -6.61      6.61 o
 -16   1  12        4.46        6.02      6.86 o
 -15   1  12       95.21      103.59      8.87 o
 -14   1  12       43.07       41.22      8.41 o
 -13   1  12       31.88       31.03      6.50 o
 -12   1  12       22.21       25.29      5.96 o
 -11   1  12        4.80        5.60      5.15 o
 -10   1  12        0.36        2.54      4.96 o
  -9   1  12      203.30      202.90      9.87 o
  -8   1  12       55.38       52.02      6.50 o
  -7   1  12        0.90        0.61      4.88 o
  -6   1  12       77.66       66.63      6.73 o
  -5   1  12       35.09       25.44      5.97 o
  -4   1  12      107.70       90.02      7.69 o
  -3   1  12        5.33       -0.37      4.52 o
  -2   1  12      418.74      407.36     13.71 o
  -1   1  12       56.13       47.79      6.35 o
   0   1  12      192.59      205.05      9.08 o
   1   1  12       11.87        7.59      5.21 o
   2   1  12        0.21       -4.86      4.86 o
   3   1  12       60.12       55.05      7.04 o
   4   1  12       15.95        9.80      5.28 o
   5   1  12      101.03      116.12      9.10 o
   6   1  12       14.36       16.51      5.84 o
   7   1  12       61.61       72.67      8.10 o
   8   1  12       17.54       22.06      7.58 o
   9   1  12        0.46        4.85      7.17 o
 -17   2  12        3.68       -2.49     10.43 o
 -16   2  12       83.00       95.80     12.41 o
 -15   2  12        0.18        1.23      7.78 o
 -14   2  12        1.87        2.81      7.46 o
 -13   2  12        1.93       -6.42      7.11 o
 -12   2  12        6.01       11.49      7.41 o
 -11   2  12       10.33       14.11      7.89 o
 -10   2  12       64.69       65.38      9.16 o
  -9   2  12       66.80       56.46      8.89 o
  -8   2  12       24.76       35.39      7.95 o
  -7   2  12       89.00       73.41      8.99 o
  -6   2  12        3.74        6.77      6.21 o
  -5   2  12       40.23       47.63      7.78 o
  -4   2  12       96.09       91.19     10.32 o
  -3   2  12        8.31        6.76      8.63 o
  -2   2  12        7.28       11.11      6.03 o
  -1   2  12       14.20       15.94      6.31 o
   0   2  12       50.87       48.21      6.92 o
   1   2  12       21.17       15.76      6.55 o
   2   2  12        4.54        4.91      5.94 o
   3   2  12       12.20       17.43      6.59 o
   4   2  12        0.60       -1.64      8.45 o
   5   2  12       93.82      100.58     11.47 o
 -13   3  12        3.31       -4.93     17.96 o
 -12   3  12        5.94       11.79     17.70 o
 -11   3  12       55.41       20.38     18.41 o
 -10   3  12        2.66       12.95     17.64 o
  -9   3  12        0.01       -7.01     11.22 o
  -8   3  12        1.02       -1.10     11.25 o
  -7   3  12       18.40       22.63     22.27 o
  -6   3  12        8.18        7.52     14.45 o
  -5   3  12        0.06       18.66     17.99 o
  -4   3  12        0.08       13.84     18.14 o
  -3   3  12        0.32       -5.44     11.35 o
  -2   3  12       31.60       22.43     12.76 o
  -1   3  12        0.28       -4.53     11.39 o
   0   3  12        5.72       12.30     18.34 o
   1   3  12       31.74       19.33     19.42 o
   2   3  12        0.73        4.45     18.93 o
   3   3  12       27.95       11.28     19.55 o
 -17   1  13        2.20       -3.59      7.18 o
 -16   1  13       16.78        6.43      7.16 o
 -15   1  13        5.22       -1.79      6.75 o
 -14   1  13       65.22       66.20      8.75 o
 -13   1  13        5.66        4.32      5.91 o
 -12   1  13       10.62        8.55      5.97 o
 -11   1  13       50.52       59.39      7.38 o
 -10   1  13        0.34       -5.12      5.12 o
  -9   1  13       25.59       10.65      5.63 o
  -8   1  13        1.87        1.78      5.16 o
  -7   1  13       35.46       48.18      6.49 o
  -6   1  13       10.85       19.22      5.64 o
  -5   1  13       71.22       77.87      8.38 o
  -4   1  13        4.11       10.65      5.44 o
  -3   1  13       18.36       26.11      5.82 o
  -2   1  13        0.73        2.26      5.40 o
  -1   1  13       20.40       18.13      6.11 o
   0   1  13       12.58        3.38      5.08 o
   1   1  13       20.32       22.37      5.80 o
   2   1  13        2.38        8.36      5.13 o
   3   1  13       13.94       12.46      6.21 o
   4   1  13        1.42        1.64      5.95 o
   5   1  13        0.20       11.05      6.92 o
   6   1  13        2.78       10.04      7.66 o
   7   1  13       14.22       25.34      7.63 o
 -15   2  13       12.10       23.44     10.74 o
 -14   2  13        0.09       -7.53      7.53 o
 -13   2  13        1.48        7.01      8.05 o
 -12   2  13        9.90       20.67     13.03 o
 -11   2  13       16.15       16.67      8.05 o
 -10   2  13        0.21       -4.43      6.68 o
  -9   2  13        6.57        9.04      7.14 o
  -8   2  13        0.03        1.71      6.93 o
  -7   2  13       21.66       45.32     10.18 o
  -6   2  13        0.16        0.73      6.38 o
  -5   2  13       46.86       54.50     13.06 o
  -4   2  13        1.18        2.33     10.10 o
  -3   2  13        5.35        9.22      9.81 o
  -2   2  13        0.70        9.20      7.61 o
  -1   2  13       25.68       39.67     12.71 o
   0   2  13        3.18        2.94      6.12 o
   1   2  13      109.25      120.05     11.84 o
   2   2  13        7.52        0.72      7.83 o
   3   2  13       19.30        5.82      7.95 o
   4   2  13        0.29       -6.99      6.99 o
 -10   3  13        2.21        6.13     18.14 o
  -9   3  13        4.40        3.99     18.00 o
  -8   3  13        0.30      -14.39     16.91 o
  -7   3  13        0.01       -1.79     12.12 o
  -6   3  13       19.28       11.72     17.24 o
  -5   3  13        0.22       14.16     18.30 o
  -4   3  13        1.72        5.45     19.41 o
  -3   3  13       43.25       42.48     21.68 o
  -2   3  13        4.87       -9.79     17.06 o
  -1   3  13       10.57       27.60     20.35 o
   0   3  13        1.26        6.92     19.33 o
 -17   0  14       66.25       76.17     14.88 o
 -16   0  14       20.31       22.40     12.13 o
 -15   0  14        6.96       17.45     12.03 o
 -14   0  14       32.72       47.51     12.40 o
 -13   0  14        0.69       10.40     10.38 o
 -12   0  14       28.86       33.55     10.95 o
 -11   0  14        5.56       13.30      9.62 o
 -10   0  14       82.61       78.09     12.43 o
  -9   0  14       19.56       37.80     20.62 o
  -8   0  14       93.99      109.08     23.66 o
  -7   0  14       38.65        4.28      8.56 o
  -6   0  14        0.03       17.32     10.66 o
  -5   0  14      113.47      108.95     13.18 o
  -4   0  14       98.45       83.55     13.87 o
  -3   0  14       21.72       18.69      9.48 o
  -2   0  14      242.43      259.74     17.76 o
  -1   0  14        0.05        0.86      8.18 o
   0   0  14       22.09       36.85     10.59 o
   1   0  14        6.50       12.07      8.18 o
   2   0  14       12.27       29.34     11.33 o
   3   0  14        0.87       -0.51      7.69 o
   4   0  14        0.00        2.56      8.34 o
   5   0  14      126.71      134.62     22.96 o
   6   0  14       11.10       19.38     10.67 o
 -16   1  14       14.99        0.26      7.24 o
 -15   1  14        0.08        7.96      7.44 o
 -14   1  14       28.12       39.06      8.17 o
 -13   1  14        0.51        0.04     10.69 o
 -12   1  14       36.25       26.33      7.57 o
 -11   1  14       15.62        9.66      6.82 o
 -10   1  14      121.63      149.13      9.85 o
  -9   1  14       23.52        6.60      5.84 o
  -8   1  14        0.46       -2.49      5.48 o
  -7   1  14        3.44       10.38      5.89 o
  -6   1  14       75.87       66.36      7.63 o
  -5   1  14        3.23        8.96      5.67 o
  -4   1  14       57.56       62.34      7.47 o
  -3   1  14       19.93       34.24      6.67 o
  -2   1  14        6.75        8.16      5.95 o
  -1   1  14        4.72       20.67      6.73 o
   0   1  14        0.98        5.02      5.64 o
   1   1  14       12.42       16.88      6.01 o
   2   1  14        4.57       10.93      6.53 o
   3   1  14      102.45      107.42     10.03 o
   4   1  14        0.68        4.99      6.79 o
   5   1  14        1.46        4.28      6.88 o
 -14   2  14       16.33        8.22      9.17 o
 -13   2  14        8.66       12.00      8.89 o
 -12   2  14        0.32        7.77      8.17 o
 -11   2  14       12.68        4.10      9.69 o
 -10   2  14        0.00        1.39      7.56 o
  -9   2  14        0.36        0.15      7.51 o
  -8   2  14       22.07       16.16      9.96 o
  -7   2  14       37.80       50.40      9.45 o
  -6   2  14        0.95        3.39      7.83 o
  -5   2  14        0.01       -0.10      9.05 o
  -4   2  14       74.61       75.21     30.82 o
  -3   2  14       24.69       35.64     13.27 o
  -2   2  14        4.40       20.22      8.14 o
  -1   2  14       10.28        9.99      7.61 o
   0   2  14        6.72       19.80      9.09 o
   1   2  14       11.10       10.01      8.80 o
   2   2  14        6.46       -4.72      7.59 o
   3   2  14        8.74       13.51      9.07 o
 -15   1  15       23.45       25.20     16.85 o
 -14   1  15        6.89       10.18      7.47 o
 -13   1  15        5.89        5.55      7.25 o
 -12   1  15        0.26       -4.39      6.56 o
 -11   1  15        0.74       -6.14      6.14 o
 -10   1  15        0.49       12.93      7.08 o
  -9   1  15        1.44        8.90      6.63 o
  -8   1  15        0.06        2.16      7.39 o
  -7   1  15       47.77       35.44      8.32 o
  -6   1  15        4.91        2.27      6.37 o
  -5   1  15        0.36       11.39      6.53 o
  -4   1  15        9.30       15.79      8.85 o
  -3   1  15        7.26       18.48      6.86 o
  -2   1  15       16.64       25.57      7.28 o
  -1   1  15       35.75       27.85      7.66 o
   0   1  15        3.08       11.19      6.88 o
   1   1  15        7.63       22.17      9.95 o
   2   1  15        6.22        8.22      6.99 o
   3   1  15        0.72       14.94      7.26 o
 -11   2  15        1.52       -6.20      8.33 o
 -10   2  15        8.34        2.05      8.01 o
  -9   2  15       13.18       29.02     19.36 o
  -8   2  15        1.12       12.82     14.75 o
  -7   2  15        2.92       -4.46      7.53 o
  -6   2  15        5.12       24.90      8.46 o
  -5   2  15       17.86       30.08     11.46 o
  -4   2  15       12.44       22.45      8.52 o
  -3   2  15       36.31       50.24      9.58 o
  -2   2  15        0.49        0.09      8.08 o
  -1   2  15        7.49       14.09      9.51 o
 -13   0  16        7.76        8.62     11.46 o
 -12   0  16       18.50       16.93     11.63 o
 -11   0  16        2.76        1.45     10.52 o
 -10   0  16       82.12      113.93     15.51 o
  -9   0  16        0.04       -4.40     18.31 o
  -8   0  16       23.25       32.66     11.80 o
  -7   0  16        1.16        1.18      9.95 o
  -6   0  16       18.81       20.90     10.70 o
  -5   0  16       18.69       30.97     19.00 o
  -4   0  16       20.75       13.05     10.37 o
  -3   0  16       13.36       21.92     30.05 o
  -2   0  16        1.84       10.79     10.17 o
  -1   0  16        1.66        9.93      9.99 o
   0   0  16       17.35       32.04     11.59 o
 -12   1  16        4.84        9.08      7.98 o
 -11   1  16        1.29       12.61      8.39 o
 -10   1  16       23.66       22.80      7.83 o
  -9   1  16        2.55       12.38      7.24 o
  -8   1  16        3.41        2.87      6.93 o
  -7   1  16       18.78       14.87      7.46 o
  -6   1  16        2.63       -1.03      7.22 o
  -5   1  16        5.98        0.53      6.72 o
  -4   1  16       12.18       20.75      7.37 o
  -3   1  16        0.53        3.47      6.84 o
  -2   1  16       13.53       30.11      8.19 o
  -1   1  16        0.01       13.59      7.31 o
 
